# Supplementary material for: Clinical Stability of Bespoke Snowman Plates for Fixation following Sagittal Split Ramus Osteotomy of the Mandible
Source: Bioengineering (Basel). 2023 Aug 1;10(8):914. doi: 10.3390/bioengineering10080914 (PMC10452001; doi:10.3390/bioengineering10080914)
Supplement: Supplementary file 1 [file bioengineering-10-00914-s001.zip]

Archive with 2 entries (2 files):
- video s2.mp4
- video s1.mp4
